# Supplementary material for: Mycotoxins in Flanders’ Fields: Occurrence and Correlations with Fusarium Species in Whole-Plant Harvested Maize
Source: Microorganisms. 2019 Nov 18;7(11):571. doi: 10.3390/microorganisms7110571 (PMC6920824; doi:10.3390/microorganisms7110571)
Supplement: Supplementary file 1 [file microorganisms-07-00571-s001.zip]

Archive with 1 entries (1 files):
- microorganisms-632755-supplementary.xlsx
