# Supplementary material for: Mycotoxins in Flanders’ Fields: Occurrence and Correlations with Fusarium Species in Whole-Plant Harvested Maize
Source: Microorganisms. 2019 Nov 18;7(11):571. doi: 10.3390/microorganisms7110571 (PMC6920824; doi:10.3390/microorganisms7110571)
Supplement: Supplementary file 1 [file microorganisms-07-00571-s001.zip › microorganisms-632755-supplementary.xlsx]

## Sheet: Resultaten
				MYCOTOXINS (µg/kg DS)			Nivalenol	Deoxynivalenol	Neosolaniol	Fusarenon-X	3-Acetyl DON	15-Acetyl DON	DON + 3-ADON + 15-ADON	Aflatoxin G2	Aflatoxin G1	Aflatoxin B2	Aflatoxin B1	Diacetoxyscirpenol	Alternariol	Fumonisin B1	T2-toxin	Fumonisin B3	Ochratoxin A	Fumonisin B2	Fumonisins	Alt. metheylether	Sterigmatocystin	Roquefortin C	Zearalenone	Enniatin B	TOTAL	Nr. of different mycotoxins	Fusarium DNA quantity (ng/µl)
Year	IDFarmer	IDField	SampleNr.	Latitude	Longitude	Weather Station	NIV	DON	NEO	FX	3-ADON	15-ADON	DON+	AFG2	AFG1	AFB2	AFB1	DAS	AOH	FB1	T2-tox	FB3	OTA	FB2	FUM	AME	STERIG	ROQ-C	ZEN	ENN B	SUM	NrMycotoxin	F. graminearum	F. verticillioides	F. culmorum
2016	4	124	MT00100	51.2119	4.91672	OTU	<CCα	<CCα	<CCα	0	0	0	0	0	0	0	<CCα	<CCα	0	FOUT	0	FOUT	FOUT	FOUT	0	0	<CCα	0	0	<CCα	0	0
2017	46	259	MT17046-1	51.0348	3.06258	BEI	594.837	156.04	<CCα	0	0	0	156.04	0	<CCα	<CCα	<CCα	0	<CCα	<CCα	<CCα	<CCα	<CCα	<CCα	0	0	<CCα	0	184.017	<CCα	934.894	3	0	4.96565e-05	0
2017	52	265	MT17052-1	51.0193	2.93989	BEI	459.31	287.069	<CCα	0	0	40.3793	327.449	0	<CCα	<CCα	<CCα	<CCα	<CCα	<CCα	<CCα	<CCα	<CCα	<CCα	0	0	<CCα	<CCα	251.469	<CCα	1038.23	4	9.13885e-05	6.52519e-06	0
2016	24	26	MT00035	51.2219	3.66091	WAT	249.639	<CCα	<CCα	<CCα	47.875	0	47.87	<CCα	<CCα	0	<CCα	<CCα	<CCα	<CCα	<CCα	<CCα	<CCα	<CCα	0	0	<CCα	<CCα	0	<CCα	297.514	2
2017	15	228	MT17015-1	51.3886	4.52443	EMB	1029.95	162.081	<CCα	0	0	<CCα	162.081	0	<CCα	<CCα	<CCα	<CCα	<CCα	<CCα	<CCα	<CCα	<CCα	<CCα	0	0	<CCα	<CCα	0	<CCα	1192.03	2	5.21309e-05	0.000348366	2.8434e-05
2016	38	41	MT00042	51.0619	3.39694	BOT	125.566	<CCα	<CCα	0	0	0	0	<CCα	<CCα	0	<CCα	0	<CCα	<CCα	<CCα	<CCα	<CCα	<CCα	0	<CCα	<CCα	<CCα	<CCα	<CCα	125.566	1
2016	62	132	MT00069	50.7813	4.23956	BOD	366.263	481.442	<CCα	<CCα	29.6017	114.874	625.91	<CCα	<CCα	0	<CCα	<CCα	<CCα	<CCα	<CCα	<CCα	<CCα	<CCα	0	0	<CCα	<CCα	65.6357	<CCα	1057.82	5
2016	65	178	MT00060	50.7765	4.58846	BIE	549.913	799.42	<CCα	0	40.9119	73.636	913.95	0	<CCα	0	<CCα	0	<CCα	<CCα	<CCα	<CCα	<CCα	<CCα	0	<CCα	<CCα	<CCα	101.615	<CCα	1565.5	5
2018	66	401	MT18066-1	50.8182	2.70973	IEP	389.679	709.902	<CCα	<CCα	23.4392	0	733.341	0	<CCα	<CCα	<CCα	0	<CCα	63.995	<CCα	<CCα	<CCα	<CCα	63.995	0	<CCα	<CCα	0	<CCα	1187.02	4	0	0	0
2018	18	353	MT18018-1	50.7844	3.2617	BEI	762.616	128.907	<CCα	0	41.1409	0	170.048	0	<CCα	<CCα	<CCα	0	<CCα	0	<CCα	<CCα	<CCα	0	0	0	<CCα	0	75.6715	<CCα	1008.34	4	1.97585e-05	0.00265111	1.85474e-06
2017	66	279	MT17066-1	50.8182	2.70973	IEP	388.087	404.828	<CCα	0	0	39.6678	444.496	0	<CCα	<CCα	<CCα	<CCα	<CCα	<CCα	<CCα	<CCα	<CCα	<CCα	0	0	<CCα	0	0	<CCα	832.582	3	0.000230593	0.00475802	0
2018	77	412	MT18077-1	51.2209	4.62913	EMB	740.432	93.3282	<CCα	0	37.497	170.263	301.088	0	<CCα	0	<CCα	<CCα	0	<CCα	<CCα	<CCα	<CCα	<CCα	0	<CCα	<CCα	<CCα	0	<CCα	1041.52	4	0	0.00121266	0.00045258
2016	66	180	MT00121	50.8182	2.70973	IEP	384.16	515.345	<CCα	<CCα	45.6457	0	560.98	<CCα	<CCα	<CCα	<CCα	<CCα	<CCα	<CCα	0	<CCα	<CCα	<CCα	0	0	<CCα	<CCα	103.258	<CCα	1048.41	4
2018	63	398	MT18063-1	50.8266	3.92213	LIE	420.179	<CCα	<CCα	0	0	0	0	0	<CCα	<CCα	<CCα	<CCα	<CCα	32.4805	<CCα	<CCα	<CCα	<CCα	32.4805	<CCα	<CCα	0	134.408	<CCα	587.068	3	0	2.19971e-05	0
2017	59	272	MT17059-1	50.8214	3.24446	BEI	684.597	193.12	<CCα	0	0	0	193.12	0	<CCα	<CCα	<CCα	<CCα	<CCα	1279.74	<CCα	90.5024	<CCα	412.585	1782.82	0	<CCα	<CCα	492.277	<CCα	3152.82	6	4.71336e-05	0.00568699	0.000140361
2017	51	264	MT17051-1	50.769	3.91464	LIE	543.208	976.389	<CCα	0	122.297	221.875	1320.56	0	<CCα	<CCα	<CCα	<CCα	<CCα	<CCα	<CCα	<CCα	<CCα	<CCα	0	0	<CCα	<CCα	321.664	<CCα	2185.43	5	5.98876e-05	0.0032803	1.36847e-05
2017	70	283	MT17070-1	50.9934	2.67877	KOK	731.212	683.309	<CCα	146.847	76.0527	118.729	878.09	0	<CCα	<CCα	<CCα	2.59168	<CCα	1362.91	0	40.4099	<CCα	136.32	1539.64	0	<CCα	<CCα	0	<CCα	3298.39	9	0.000126826	0.121342	7.54125e-06
2017	7	220	MT17007-1	51.2021	3.39416	WAT	161.631	93.4914	<CCα	0	<CCα	<CCα	93.4914	0	<CCα	<CCα	<CCα	<CCα	<CCα	<CCα	<CCα	<CCα	<CCα	<CCα	0	0	<CCα	<CCα	<CCα	<CCα	255.123	2	2.90948e-05	0.000167441	2.19001e-06
2017	37	250	MT17037-1	51.3946	4.63124	OTU	458.216	542.242	<CCα	0	0	45.903	588.145	0	<CCα	<CCα	0	<CCα	0	<CCα	<CCα	<CCα	<CCα	<CCα	0	0	<CCα	<CCα	0	<CCα	1046.36	3
2017	22	235	MT17022-1	50.8071	3.67958	LIE	772.822	540.065	<CCα	0	0	30.7181	570.783	0	<CCα	<CCα	<CCα	0	<CCα	<CCα	<CCα	<CCα	<CCα	<CCα	0	0	<CCα	<CCα	136.138	<CCα	1479.74	4
2017	74	287	MT17074-1	50.9779	3.61331	BOT	985.95	368.441	<CCα	0	0	68.6413	437.082	0	<CCα	0	0	0	<CCα	<CCα	<CCα	<CCα	<CCα	<CCα	0	0	<CCα	<CCα	0	<CCα	1423.03	3	0.000101314	2.69543	0
2017	45	258	MT17045-1	51.2699	5.5397	OTU	468.242	348.624	<CCα	<CCα	0	<CCα	348.624	0	<CCα	<CCα	0	<CCα	<CCα	<CCα	<CCα	<CCα	<CCα	<CCα	0	0	<CCα	0	0	<CCα	816.866	2	0	0.000270664	7.7409e-06
2017	92	304	MT17092-1	50.9678	3.09225	BEI	1487.55	1729.02	<CCα	0	123.599	260.758	2113.38	0	<CCα	<CCα	<CCα	<CCα	<CCα	0	<CCα	<CCα	<CCα	<CCα	0	0	<CCα	<CCα	754.581	<CCα	4355.5	5
2016	61	57	MT00133	50.9633	3.61016	BOT	960.778	616.633	<CCα	<CCα	79.2553	145.085	840.96	<CCα	<CCα	<CCα	<CCα	1.03709	0	<CCα	<CCα	<CCα	<CCα	<CCα	0	0	<CCα	<CCα	89.3	<CCα	1892.09	6
2016	85	85	MT00036	51.1873	3.50175	WAT	366.122	428.11	<CCα	0	189.511	129.088	746.69	<CCα	<CCα	<CCα	<CCα	4.54722	<CCα	<CCα	0	<CCα	<CCα	<CCα	0	0	<CCα	<CCα	44.7159	<CCα	1162.09	6
2016	71	61	MT00071	50.9397	4.13516	BRU	126.437	212.19	<CCα	0	0	57.5178	269.69	0	<CCα	<CCα	<CCα	<CCα	<CCα	<CCα	<CCα	<CCα	<CCα	<CCα	0	0	<CCα	<CCα	0	<CCα	396.144	3
2018	1	336	MT18001-1	51.2086	4.28845	NIK	634.849	<CCα	<CCα	0	0	0	0	0	<CCα	<CCα	<CCα	0	<CCα	48.0962	0	<CCα	<CCα	0	48.0962	0	<CCα	0	84.5093	<CCα	767.454	3	0	9.64753e-06	0
2017	94	306	MT17094-1	50.942	3.53431	BOT	182.437	111.686	<CCα	0	0	0	111.686	0	<CCα	0	<CCα	0	<CCα	65.0827	<CCα	<CCα	<CCα	<CCα	65.0827	0	<CCα	0	0	<CCα	359.206	3	9.87216e-05	0.00232939	0.000592629
2016	1	4	MT00048	51.2086	4.28845	NIK	358.682	548.272	<CCα	<CCα	51.5032	0	599.77	0	<CCα	0	<CCα	<CCα	<CCα	<CCα	<CCα	<CCα	<CCα	<CCα	0	0	<CCα	<CCα	0	<CCα	958.458	3
2017	54	267	MT17054-1	51.3889	4.76788	OTU	843.972	187.373	<CCα	<CCα	<CCα	<CCα	187.373	0	<CCα	<CCα	<CCα	0	<CCα	<CCα	<CCα	<CCα	<CCα	<CCα	0	0	<CCα	<CCα	61.8696	<CCα	1093.21	3	4.68243e-05	0.000981567	4.58523e-06
2017	33	246	MT17033-1	51.3993	4.47658	EMB	1503.2	530.18	<CCα	214.483	0	0	530.18	0	<CCα	<CCα	<CCα	0	<CCα	<CCα	<CCα	<CCα	<CCα	<CCα	0	0	<CCα	<CCα	169.417	<CCα	2417.28	4
2017	30	243	MT17030-1	51.1752	3.33848	WAT	292.041	398.021	<CCα	0	70.6605	171.621	640.303	0	<CCα	<CCα	0	<CCα	<CCα	<CCα	<CCα	<CCα	<CCα	<CCα	0	0	<CCα	0	0	<CCα	932.344	4	0.000164724	0.00087727	1.38648e-05
2016	75	186	MT00046	50.8493	3.55812	BOT	433.386	1214.17	<CCα	0	94.6337	81.8302	1390.63	<CCα	<CCα	<CCα	<CCα	<CCα	0	<CCα	<CCα	<CCα	<CCα	<CCα	0	0	<CCα	<CCα	0	<CCα	1824.02	4
2016	48	166	MT00129	51.0567	2.96334	BEI	1555.26	677.229	<CCα	0	157.171	281.055	1115.44	<CCα	<CCα	<CCα	<CCα	<CCα	<CCα	<CCα	0	<CCα	<CCα	<CCα	0	0	<CCα	<CCα	263.526	<CCα	2934.24	5
2017	93	305	MT17093-1	51.1254	3.44129	WAT	349.916	136.777	<CCα	<CCα	0	<CCα	136.777	0	<CCα	<CCα	<CCα	3.43588	<CCα	33.2376	<CCα	<CCα	<CCα	<CCα	33.2376	0	<CCα	<CCα	<CCα	<CCα	523.367	4	0.000267684	0.00164858	0.000781284
2018	6	341	MT18006-1	50.8628	3.75592	LIE	815.596	131.697	<CCα	0	0	0	131.697	0	<CCα	0	<CCα	<CCα	<CCα	46.6773	<CCα	<CCα	<CCα	0	46.6773	0	<CCα	0	51.449	<CCα	1045.42	4	4.27209e-05	0.000224843	0
2018	68	403	MT18068-1	50.9287	2.786	IEP	655.016	89.7472	<CCα	0	0	0	89.7472	0	<CCα	0	0	0	<CCα	98.1455	<CCα	<CCα	<CCα	<CCα	98.1455	0	<CCα	0	0	<CCα	842.909	3	0	0	0
2017	53	266	MT17053-1	50.9447	3.96693	BOT	347.619	254.629	<CCα	<CCα	0	0	254.629	0	0	0	<CCα	<CCα	<CCα	<CCα	<CCα	<CCα	<CCα	<CCα	0	0	<CCα	16.2269	0	<CCα	618.475	3	0.000369891	0.00103005	1.2743e-06
2016	36	160	MT00093	50.815	5.00617	HAL	630.131	1293.24	<CCα	<CCα	122.599	160.94	1576.75	<CCα	<CCα	0	0	<CCα	0	FOUT	0	FOUT	FOUT	FOUT	0	0	<CCα	0	234.335	<CCα	2441.24	5
2016	56	53	MT00052	51.1124	3.96146	DES	393.472	<CCα	<CCα	0	0	0	0	0	<CCα	<CCα	<CCα	0	<CCα	<CCα	<CCα	<CCα	<CCα	<CCα	0	<CCα	<CCα	<CCα	<CCα	<CCα	393.472	1
2017	65	278	MT17065-1	50.7765	4.58846	BIE	931.457	528.916	<CCα	0	0	0	528.916	0	7.63134	<CCα	0	<CCα	<CCα	<CCα	<CCα	<CCα	<CCα	<CCα	0	0	<CCα	<CCα	0	<CCα	1468	2	0.00048873	0.00700438	0
2017	50	263	MT17050-1	50.8072	3.9492	LIE	544.506	551.528	<CCα	0	58.731	143.639	753.897	0	<CCα	0	0	<CCα	<CCα	<CCα	<CCα	<CCα	<CCα	<CCα	0	0	<CCα	0	0	<CCα	1298.4	4	0.000109361	0.000659962	1.11995e-05
2016	88	134	MT00061	50.7505	4.00341	LIE	407.306	1204.68	<CCα	0	60.6629	148.119	1413.45	<CCα	0	0	<CCα	<CCα	<CCα	<CCα	0	<CCα	<CCα	<CCα	0	0	<CCα	<CCα	183.94	<CCα	2004.71	5
2018	61	396	MT18061-1B	50.9633	3.61016	BOT	476.921	182.938	<CCα	0	0	0	182.938	0	<CCα	<CCα	<CCα	<CCα	<CCα	68.8343	<CCα	<CCα	<CCα	<CCα	68.8343	0	<CCα	0	<CCα	<CCα	728.693	3	6.00298e-05	0.00263497	4.39498e-06
2017	77	290	MT17077-1	51.2209	4.62913	EMB	559.117	1135.47	<CCα	0	116.652	246.17	1498.29	0	<CCα	<CCα	<CCα	<CCα	<CCα	<CCα	<CCα	<CCα	<CCα	<CCα	0	0	<CCα	<CCα	306.566	<CCα	2363.97	5	0.00102502	0.0419588	0
2017	28	241	MT17028-1	51.1515	3.28695	WAT	588.413	239.225	<CCα	0	0	52.6183	291.843	0	<CCα	<CCα	<CCα	<CCα	<CCα	<CCα	<CCα	<CCα	<CCα	<CCα	0	0	<CCα	0	0	<CCα	880.255	3	0.000272311	0.000754614	5.97939e-06
2016	89	69	MT00054	51.1097	3.34653	WAT	678.375	218.256	<CCα	0	86.3014	221.645	526.19	0	<CCα	<CCα	<CCα	<CCα	<CCα	<CCα	0	<CCα	<CCα	<CCα	0	49.1014	<CCα	<CCα	0	<CCα	1253.68	5
2016	73	184	MT00044	50.9045	3.53622	BOT	737.409	277.878	<CCα	<CCα	51.9484	0	329.81	<CCα	<CCα	0	<CCα	<CCα	<CCα	<CCα	<CCα	<CCα	<CCα	<CCα	0	0	<CCα	<CCα	0	<CCα	1067.24	3
2017	26	239	MT17026-1	50.9757	2.75985	IEP	302.16	315.655	<CCα	0	41.985	142.394	500.034	0	<CCα	<CCα	<CCα	<CCα	<CCα	166.592	<CCα	<CCα	<CCα	<CCα	166.592	0	<CCα	<CCα	<CCα	<CCα	968.786	5	0.000317826	1.10617e-05	6.63967e-05
2018	50	385	MT18050-1	50.8072	3.9492	LIE	1486.53	239.746	<CCα	0	0	0	239.746	0	<CCα	0	<CCα	0	<CCα	0	0	<CCα	<CCα	0	0	<CCα	<CCα	FOUT	0	<CCα	1726.28	2	0	0	0
2016	74	65	MT00053	50.9779	3.61331	BOT	1125.62	211.495	<CCα	<CCα	219.359	174.91	605.75	<CCα	<CCα	0	<CCα	5.00856	<CCα	<CCα	<CCα	<CCα	<CCα	<CCα	0	0	<CCα	<CCα	0	<CCα	1736.39	5
2017	96	308	MT17096-1	50.7752	2.9021	IEP	222.445	234.595	<CCα	0	0	17.7308	252.326	0	<CCα	0	<CCα	<CCα	<CCα	88.5252	<CCα	<CCα	<CCα	<CCα	88.5252	0	<CCα	0	<CCα	<CCα	563.296	4
2017	69	282	MT17069-1	51.2703	5.07447	OTU	1306.67	455.868	<CCα	154.098	38.9683	89.9578	584.794	0	<CCα	0	<CCα	0	0	<CCα	0	<CCα	<CCα	<CCα	0	0	<CCα	<CCα	829.248	<CCα	2874.82	6	0.000292795	0.000172465	0
2016	3	8	MT00037	51.1753	3.51826	WAT	930.182	207.199	<CCα	0	59.4722	0	266.66	<CCα	<CCα	<CCα	<CCα	<CCα	<CCα	<CCα	<CCα	<CCα	<CCα	<CCα	0	0	<CCα	<CCα	140.266	<CCα	1337.12	4
2017	35	248	MT17035-1	51.4913	4.76663	OTU	2001.3	1641.54	<CCα	0	0	72.9247	1714.46	0	<CCα	<CCα	<CCα	<CCα	0	<CCα	<CCα	<CCα	<CCα	<CCα	0	0	<CCα	<CCα	218.648	<CCα	3934.41	4
2017	98	310	MT17098-1	51.1002	5.74318	UIK	700.415	478.413	<CCα	0	0	0	478.413	0	<CCα	<CCα	<CCα	<CCα	0	<CCα	<CCα	<CCα	<CCα	<CCα	0	0	<CCα	<CCα	99.9182	<CCα	1278.75	3
2018	3	338	MT18003-1	51.1753	3.51826	WAT	534.54	<CCα	<CCα	0	0	0	0	0	<CCα	0	<CCα	0	21.3336	0	<CCα	<CCα	<CCα	0	0	0	<CCα	0	0	<CCα	555.873	2	0	0	0
2016	50	49	MT00067	50.8072	3.9492	LIE	1999.22	1093.56	<CCα	0	136.535	222.222	1452.31	<CCα	<CCα	<CCα	<CCα	<CCα	0	<CCα	0	<CCα	<CCα	<CCα	0	0	15.1448	<CCα	139.046	<CCα	3605.72	6
2017	49	262	MT17049-1	50.8387	2.79612	IEP	285.626	470.82	<CCα	0	0	44.0991	514.919	0	<CCα	<CCα	<CCα	<CCα	<CCα	239.336	<CCα	<CCα	<CCα	0	239.336	0	<CCα	<CCα	0	<CCα	1039.88	4	0.000815607	0.0097019	4.42837e-06
2018	39	374	MT18039-1	51.2642	4.89652	OTU	825.551	<CCα	<CCα	0	0	0	0	0	<CCα	0	<CCα	<CCα	29.6607	45.6869	0	<CCα	<CCα	0	45.6869	0	<CCα	FOUT	626.227	<CCα	1527.13	4	2.38952e-05	0.000311776	7.32788e-06
2017	24	237	MT17024-1	51.2219	3.66091	WAT	256.132	527.504	<CCα	0	0	80.7662	608.27	0	<CCα	0	<CCα	<CCα	<CCα	<CCα	<CCα	<CCα	<CCα	<CCα	0	0	<CCα	0	0	<CCα	864.402	3	0.000247951	6.63967e-05	1.10617e-05
2017	91	303	MT17091-1	50.9819	2.69052	KOK	201.984	131.563	<CCα	0	0	0	131.563	0	<CCα	<CCα	<CCα	<CCα	<CCα	93.6387	<CCα	<CCα	<CCα	<CCα	93.6387	0	<CCα	<CCα	0	<CCα	427.186	3
2016	87	81	MT00077	51.1673	3.73461	DES	587.216	133.722	<CCα	0	43.4268	45.3677	222.5	0	<CCα	0	0	<CCα	<CCα	<CCα	0	<CCα	<CCα	<CCα	0	0	<CCα	<CCα	0	<CCα	809.733	4
2018	11	346	MT18011-1	51.138	4.49941	EMB	1546.04	<CCα	<CCα	0	0	0	0	0	<CCα	0	<CCα	<CCα	<CCα	0	<CCα	<CCα	<CCα	0	0	0	<CCα	0	122.84	<CCα	1668.88	2	5.75236e-05	0.000125816	6.77335e-06
2017	27	240	MT17027-1	50.8684	3.10597	BEI	600.247	91.2454	<CCα	0	<CCα	<CCα	91.2454	0	<CCα	<CCα	<CCα	0	<CCα	351.682	<CCα	25.0151	<CCα	0	376.697	0	<CCα	<CCα	<CCα	<CCα	1068.19	4	2.69201e-05	0.0022115	1.15727e-05
2018	34	369	MT18034-1	51.0183	2.67945	KOK	437.992	263.031	<CCα	0	0	99.7501	362.781	0	<CCα	<CCα	<CCα	6.03246	<CCα	32.607	<CCα	<CCα	<CCα	0	32.607	0	<CCα	0	0	<CCα	839.412	5	0	0	0
2017	5	218	MT17005-1	51.2368	3.71222	WAT	367.305	281.786	<CCα	0	0	119.657	401.444	0	<CCα	0	0	<CCα	<CCα	<CCα	<CCα	<CCα	<CCα	<CCα	0	0	<CCα	0	0	<CCα	768.749	3	0.000254893	0.00044739	4.32064e-05
2017	57	270	MT17057-1	51.2292	3.58748	WAT	236.467	155.205	<CCα	0	0	0	155.205	0	<CCα	<CCα	<CCα	<CCα	<CCα	<CCα	<CCα	<CCα	<CCα	<CCα	0	0	<CCα	0	0	<CCα	391.672	2	0.000123771	0.000214822	2.96895e-05
2017	3	216	MT17003-1	51.1753	3.51826	WAT	484.575	184.06	<CCα	<CCα	62.8888	135.235	382.184	0	<CCα	<CCα	<CCα	<CCα	<CCα	55.4461	<CCα	<CCα	<CCα	<CCα	55.4461	0	<CCα	<CCα	185.26	<CCα	1107.47	6	3.88655e-05	0.000134835	0.000135942
2016	91	194	MT00132	50.9819	2.69052	KOK	1567.23	453.32	<CCα	<CCα	296.998	819.289	1569.58	<CCα	<CCα	<CCα	<CCα	<CCα	<CCα	<CCα	<CCα	<CCα	<CCα	<CCα	0	0	<CCα	<CCα	0	<CCα	3136.84	4
2017	36	249	MT17036-1	50.815	5.00617	HAL	623.936	917.054	<CCα	0	156.811	0	1073.86	0	<CCα	0	0	4.21658	<CCα	67.3856	0	<CCα	<CCα	<CCα	67.3856	370.647	<CCα	0	0	<CCα	2140.05	6
2017	6	219	MT17006-1	50.8628	3.75592	LIE	6776.25	5322.39	<CCα	223.61	380.296	769.169	6471.85	0	<CCα	0	<CCα	10.3095	<CCα	<CCα	<CCα	<CCα	<CCα	<CCα	0	0	<CCα	<CCα	245.536	<CCα	13727.6	7	0.00501264	4.32064e-05	0.00044739
2016	86	83	MT00083	51.2241	3.5971	WAT	2368.16	153.24	<CCα	0	23.2193	50.2185	226.65	<CCα	0	0	<CCα	6.14559	<CCα	<CCα	<CCα	<CCα	0	<CCα	0	0	<CCα	<CCα	43.6558	<CCα	2644.64	6
2017	100	312	MT17100-1	51.0579	3.0348	BEI	343.987	155.804	<CCα	0	0	0	155.804	0	<CCα	0	<CCα	<CCα	<CCα	<CCα	<CCα	<CCα	<CCα	<CCα	0	0	<CCα	<CCα	0	<CCα	499.791	2
2016	22	22	MT00058	50.8071	3.67958	LIE	144.731	117.812	<CCα	<CCα	11.6442	0	129.45	0	<CCα	0	<CCα	<CCα	<CCα	<CCα	<CCα	<CCα	<CCα	<CCα	0	<CCα	<CCα	<CCα	<CCα	<CCα	274.187	3
2017	58	271	MT17058-1	51.4358	4.81075	OTU	4432.68	180.289	<CCα	0	0	<CCα	180.289	0	<CCα	<CCα	<CCα	0	0	<CCα	<CCα	<CCα	<CCα	<CCα	0	0	<CCα	<CCα	180.426	<CCα	4793.39	3	0.000731183	0.109265	0.00105881
2017	62	275	MT17062-1	50.7813	4.23956	BOD	646.93	1376.93	<CCα	0	110.306	303.348	1790.58	0	6.03924	0	0	0	<CCα	<CCα	<CCα	<CCα	<CCα	<CCα	0	0	<CCα	0	347.743	<CCα	2791.3	5	0.000162171	0.000223327	7.37346e-07
2016	57	55	MT00047	51.2292	3.58748	WAT	267.031	102.895	<CCα	0	0	0	102.89	<CCα	<CCα	0	<CCα	<CCα	<CCα	<CCα	<CCα	<CCα	<CCα	<CCα	0	0	<CCα	<CCα	0	<CCα	369.926	2
2018	85	419	MT18085-1	51.1873	3.50175	WAT	803.27	104.763	<CCα	0	0	0	104.763	0	0	0	<CCα	<CCα	<CCα	<CCα	<CCα	<CCα	<CCα	<CCα	0	0	<CCα	<CCα	149.799	<CCα	1057.83	3	0	0	0
2018	64	399	MT18064-1	51.3738	4.55095	EMB	740.837	102.909	<CCα	0	0	0	102.909	0	<CCα	0	0	<CCα	<CCα	<CCα	<CCα	<CCα	<CCα	<CCα	0	0	<CCα	<CCα	0	<CCα	843.746	2	0	0	0.000186812
2016	13	73	MT00126	50.9927	2.67052	KOK	697.055	232.063	<CCα	<CCα	0	26.37	258.42	<CCα	<CCα	<CCα	<CCα	0	<CCα	<CCα	<CCα	<CCα	<CCα	<CCα	0	0	<CCα	<CCα	0	<CCα	955.488	3
2016	76	188	MT00098	50.8234	3.20181	BEI	324.385	717.779	<CCα	0	41.3257	133.712	892.8	0	<CCα	0	<CCα	<CCα	<CCα	<CCα	0	<CCα	0	<CCα	0	0	<CCα	0	187.264	<CCα	1404.46	5
2016	68	75	MT00122	50.9287	2.786	IEP	679.92	225.592	<CCα	<CCα	33.4435	0	259.03	<CCα	<CCα	<CCα	<CCα	<CCα	<CCα	<CCα	<CCα	<CCα	<CCα	<CCα	0	0	<CCα	<CCα	46.4759	<CCα	985.431	4
2018	42	377	MT18042-1	51.2172	3.76448	WAT	109.686	<CCα	<CCα	0	0	0	0	0	<CCα	0	<CCα	<CCα	<CCα	0	0	<CCα	<CCα	0	0	0	<CCα	FOUT	<CCα	<CCα	109.686	1	1.07811e-05	0.000798588	1.41949e-06
2017	60	273	MT17060-1	51.168	5.54608	UIK	654.92	1216.94	<CCα	<CCα	0	0	1216.94	0	<CCα	0	<CCα	0	0	<CCα	<CCα	<CCα	<CCα	<CCα	0	0	<CCα	<CCα	0	<CCα	1871.86	2	0.000244732	0.000102778	5.13822e-06
2018	40	375	MT18040-1	51.0422	4.2442	BRU	656.538	160.655	<CCα	0	0	0	160.655	0	<CCα	0	<CCα	0	0	208.497	0	32.3391	<CCα	0	240.837	0	<CCα	FOUT	279.797	<CCα	1337.83	5	0	0.00213364	2.19495e-05
2016	63	59	MT00070	50.8266	3.92213	LIE	174.84	406.021	<CCα	<CCα	65.4311	203.795	675.24	<CCα	<CCα	<CCα	<CCα	0	<CCα	<CCα	<CCα	<CCα	<CCα	<CCα	0	0	<CCα	<CCα	426.908	<CCα	1277	5
2018	35	370	MT18035-1	51.4913	4.76663	OTU	160.612	<CCα	<CCα	0	0	0	0	0	<CCα	<CCα	<CCα	<CCα	<CCα	0	0	<CCα	<CCα	0	0	0	<CCα	0	0	<CCα	160.612	1	0.00158411	0.00192258	1.82828e-05
2016	6	11	MT00065	50.8628	3.75592	LIE	232.433	949.136	<CCα	0	117.961	382.268	1449.35	0	<CCα	<CCα	<CCα	0	<CCα	<CCα	<CCα	<CCα	<CCα	<CCα	0	0	<CCα	<CCα	32.5737	<CCα	1714.37	5
2018	14	349	MT18014-1	51.2928	5.05572	OTU	1521.3	<CCα	<CCα	0	0	0	0	0	<CCα	<CCα	<CCα	<CCα	14.5138	149.921	<CCα	<CCα	<CCα	37.8805	187.802	0	<CCα	0	<CCα	<CCα	1723.61	4	0.00127078	0.00446339	0.00023544
2018	73	408	MT18073-1	50.9045	3.53622	BOT	117.28	<CCα	<CCα	0	0	0	0	<CCα	<CCα	0	0	0	0	<CCα	0	<CCα	<CCα	<CCα	0	0	<CCα	0	0	<CCα	117.28	1	0	0	0
2017	87	299	MT17087-1	51.1673	3.73461	DES	299.179	333.527	<CCα	0	79.9999	122.301	535.828	0	<CCα	<CCα	<CCα	<CCα	<CCα	58.4251	<CCα	<CCα	<CCα	<CCα	58.4251	0	<CCα	<CCα	<CCα	<CCα	893.432	5	8.22974e-05	0.0847585	6.36141e-05
2018	57	392	MT18057-1	51.2292	3.58748	WAT	101.391	<CCα	<CCα	0	0	0	0	0	0	0	<CCα	0	0	67.6193	0	<CCα	<CCα	0	67.6193	0	<CCα	FOUT	0	<CCα	169.01	2	0	0	6.77174e-07
2017	19	232	MT17019-1	51.0706	3.49476	DES	395.905	155.846	<CCα	<CCα	<CCα	0	155.846	0	<CCα	<CCα	<CCα	<CCα	<CCα	<CCα	<CCα	<CCα	<CCα	<CCα	0	0	<CCα	<CCα	0	<CCα	551.751	2	0.000118204	3.4962e-05	5.85753e-05
2018	70	405	MT18070-1	50.9934	2.67877	KOK	576.04	166.79	<CCα	0	0	0	166.79	0	0	<CCα	0	<CCα	0	34.8526	<CCα	49.2411	<CCα	<CCα	84.0937	0	<CCα	0	0	<CCα	826.924	4	0	0	0
2016	23	24	MT00095	50.9538	3.38984	BEI	1315.66	75.3056	<CCα	0	0	0	75.3	<CCα	<CCα	<CCα	<CCα	0	<CCα	<CCα	<CCα	<CCα	<CCα	<CCα	0	0	<CCα	<CCα	154.651	<CCα	1545.61	3
2016	84	140	MT00075	50.7904	4.1336	BOD	242.04	399.462	<CCα	0	38.7734	88.269	526.49	<CCα	<CCα	<CCα	<CCα	<CCα	<CCα	<CCα	<CCα	<CCα	<CCα	<CCα	0	0	<CCα	<CCα	71.1962	<CCα	839.74	5
2016	40	130	MT00110	51.0422	4.2442	BRU	417.89	463.448	<CCα	<CCα	49.1907	99.2214	611.85	<CCα	<CCα	0	<CCα	0	<CCα	<CCα	<CCα	<CCα	<CCα	<CCα	0	0	<CCα	<CCα	91.2226	<CCα	1120.97	5
2018	45	380	MT18045-1	51.2699	5.5397	OTU	828.993	<CCα	<CCα	0	0	0	0	0	0	0	<CCα	<CCα	<CCα	0	0	<CCα	<CCα	0	0	127.18	<CCα	FOUT	756.061	<CCα	1712.23	3	0	0	0
2018	33	368	MT18033-1	51.3993	4.47658	EMB	661.109	<CCα	<CCα	0	0	0	0	0	<CCα	0	<CCα	<CCα	0	0	0	<CCα	<CCα	0	0	0	<CCα	<CCα	0	<CCα	661.109	1	0	0.000220407	0
2016	83	138	MT00072	50.8144	4.16379	BOD	461.039	273.383	<CCα	0	50.4936	162.28	486.15	0	<CCα	0	<CCα	<CCα	<CCα	<CCα	0	<CCα	<CCα	<CCα	0	0	<CCα	<CCα	79.5873	<CCα	1026.78	5
2018	16	351	MT18016-1	51.1394	5.64178	UIK	309.224	245.367	<CCα	0	0	53.0738	298.441	0	<CCα	0	<CCα	0	<CCα	87.8175	<CCα	<CCα	<CCα	0	87.8175	0	<CCα	0	<CCα	<CCα	695.483	4	4.54958e-05	7.23416e-05	0
2016	72	63	MT00082	51.1388	3.26783	WAT	667.579	774.164	<CCα	0	83.0884	178.45	1035.69	<CCα	<CCα	0	<CCα	0	0	<CCα	<CCα	<CCα	<CCα	<CCα	0	0	<CCα	<CCα	401.29	<CCα	2104.57	5
2016	78	89	MT00038	51.1015	3.56073	DES	1046.44	<CCα	<CCα	0	19.8712	0	19.87	<CCα	<CCα	0	<CCα	<CCα	<CCα	<CCα	<CCα	<CCα	<CCα	<CCα	0	0	<CCα	<CCα	<CCα	<CCα	1066.31	2
2016	96	202	MT00119	50.7752	2.9021	IEP	435.045	475.097	<CCα	<CCα	54.5835	108.201	637.87	<CCα	<CCα	<CCα	<CCα	<CCα	<CCα	<CCα	<CCα	<CCα	<CCα	<CCα	0	0	<CCα	<CCα	47.9106	<CCα	1120.84	5
2018	65	400	MT18065-1	50.7765	4.58846	BIE	751.178	813.887	<CCα	0	52.0146	0	865.902	0	<CCα	<CCα	<CCα	<CCα	<CCα	275.221	<CCα	30.2836	<CCα	55.1947	360.699	0	<CCα	<CCα	1044.04	<CCα	3021.82	7	0	0	9.93507e-05
2016	100	142	MT00055	51.0579	3.0348	BEI	832.177	80.4437	<CCα	0	78.5549	0	158.99	<CCα	<CCα	<CCα	<CCα	0	<CCα	<CCα	<CCα	<CCα	<CCα	<CCα	0	0	<CCα	<CCα	122.975	<CCα	1114.15	4
2017	78	291	MT17078-1	51.1015	3.56073	DES	591.402	157.225	<CCα	0	0	0	157.225	0	<CCα	<CCα	<CCα	0	<CCα	<CCα	<CCα	<CCα	<CCα	<CCα	0	0	<CCα	0	276.678	<CCα	1025.3	3	0.000826895	0.00250656	0
2018	12	347	MT18012-1	50.9642	2.90109	IEP	310.014	77.75	<CCα	0	0	38.9464	116.696	0	<CCα	0	<CCα	<CCα	<CCα	4414.86	<CCα	451.198	<CCα	1427.42	6293.48	0	<CCα	0	0	<CCα	6720.19	6	0	0	0
2016	16	154	MT00084	51.1394	5.64178	UIK	74.61	102.587	<CCα	0	0	0	102.58	0	0	0	<CCα	<CCα	<CCα	FOUT	<CCα	FOUT	FOUT	FOUT	0	0	<CCα	<CCα	0	<CCα	177.197	2
2018	67	402	MT18067-1	50.831	3.42979	BEI	1268.8	2110.46	<CCα	0	0	0	2110.46	0	<CCα	<CCα	<CCα	<CCα	<CCα	141.504	<CCα	<CCα	<CCα	37.1214	178.625	0	<CCα	0	416.469	<CCα	3974.35	5	0	0	0
2018	7	342	MT18007-1	51.2021	3.39416	WAT	883.724	183.32	<CCα	0	0	21.5902	204.91	0	<CCα	0	<CCα	<CCα	<CCα	367.006	<CCα	<CCα	<CCα	80.4392	447.446	0	<CCα	0	0	<CCα	1536.08	5	0	2.63385e-05	0
2018	59	394	MT18059-1	50.8214	3.24446	BEI	894.339	233.181	<CCα	0	0	0	233.181	0	<CCα	0	<CCα	0	134.44	123.019	<CCα	<CCα	<CCα	0	123.019	227.462	<CCα	FOUT	0	<CCα	1612.44	5	0	0.0221074	9.2884e-06
2018	9	344	MT18009-1	50.7627	5.86569	UIK	1052.88	150.829	<CCα	0	0	0	150.829	0	<CCα	0	<CCα	<CCα	<CCα	0	<CCα	<CCα	<CCα	0	0	0	<CCα	0	0	<CCα	1203.71	2	4.60498e-05	0.000180313	0
2018	29	364	MT18029-1	51.1731	3.3809	WAT	1144.28	<CCα	<CCα	0	0	0	0	0	<CCα	0	<CCα	<CCα	<CCα	0	<CCα	<CCα	<CCα	0	0	0	<CCα	0	411.818	<CCα	1556.1	2	5.28493e-05	0.000143065	3.23178e-06
2017	43	256	MT17043-1	51.1946	3.1286	BEI	1624.65	3345.29	<CCα	0	319.98	690.405	4355.68	0	0	0	<CCα	<CCα	<CCα	<CCα	<CCα	<CCα	<CCα	<CCα	0	355.843	<CCα	0	292.963	<CCα	6629.13	6	0	0.00175367	0.000131432
2016	44	47	MT00050	51.276	3.2336	WAT	675.818	420.074	<CCα	0	203.579	156.542	780.18	<CCα	<CCα	<CCα	<CCα	0	<CCα	<CCα	<CCα	<CCα	<CCα	<CCα	0	0	<CCα	<CCα	95.1907	<CCα	1551.2	5
2017	97	309	MT17097-1	50.7823	2.8351	IEP	313.953	575.773	<CCα	0	0	80.8605	656.634	0	<CCα	<CCα	<CCα	<CCα	<CCα	194.759	<CCα	29.601	<CCα	0	224.36	0	<CCα	0	0	<CCα	1194.95	5
2016	69	182	MT00116	51.2703	5.07447	OTU	92.4819	63.6421	<CCα	0	60.4276	190.057	314.11	<CCα	<CCα	0	<CCα	<CCα	0	FOUT	0	FOUT	FOUT	FOUT	0	0	<CCα	0	0	<CCα	406.609	4
2018	41	376	MT18041-1	51.4066	5.0096	OTU	1205.77	<CCα	<CCα	0	0	0	0	<CCα	0	0	0	0	57.1726	0	68.1654	<CCα	<CCα	0	0	122.108	<CCα	FOUT	1809.11	<CCα	3262.32	5	1.12285e-05	0	0.000217461
2018	8	343	MT18008-1	50.7728	4.15449	BOD	672.412	69.2409	<CCα	0	0	0	69.2409	0	<CCα	0	<CCα	<CCα	<CCα	353.72	<CCα	31.773	<CCα	75.4902	460.983	0	<CCα	0	0	<CCα	1202.64	5	0.000104358	0.0032787	6.369e-07
2018	27	362	MT18027-1	50.8684	3.10597	BEI	704.186	248.411	<CCα	0	0	0	248.411	0	<CCα	0	<CCα	0	<CCα	702.862	<CCα	60.6018	<CCα	182.823	946.287	0	<CCα	0	208.202	<CCα	2107.09	6	0.000165847	0.000522939	4.8738e-06
2018	31	366	MT18031-1	50.9123	3.5513	BOT	149.641	<CCα	<CCα	0	0	0	0	<CCα	<CCα	0	<CCα	<CCα	<CCα	0	<CCα	<CCα	<CCα	0	0	0	<CCα	0	<CCα	<CCα	149.641	1	7.25027e-05	0.00413964	8.95917e-05
2016	33	102	MT00106	51.3993	4.47658	EMB	560.226	232.678	<CCα	<CCα	43.1819	96.8727	372.72	<CCα	<CCα	0	<CCα	<CCα	<CCα	<CCα	0	<CCα	<CCα	<CCα	0	0	<CCα	<CCα	113.237	<CCα	1046.19	5
2018	93	427	MT18093-1	51.1254	3.44129	WAT	480.181	136.035	<CCα	0	<CCα	0	136.035	0	<CCα	0	<CCα	<CCα	0	<CCα	<CCα	<CCα	<CCα	<CCα	0	103.22	<CCα	0	940.623	<CCα	1660.06	4	0	0	0
2017	72	285	MT17072-1	51.1388	3.26783	WAT	1555.32	507.088	<CCα	0	64.7033	86.7768	658.568	0	<CCα	<CCα	<CCα	<CCα	<CCα	<CCα	<CCα	<CCα	<CCα	<CCα	0	0	<CCα	0	817.462	<CCα	3031.35	5	0.000307319	0.00194736	4.71316e-05
2016	20	110	MT00105	51.044	4.90351	HAL	501.396	99.1819	<CCα	0	<CCα	0	99.18	<CCα	<CCα	0	<CCα	<CCα	<CCα	<CCα	0	<CCα	<CCα	<CCα	0	0	<CCα	<CCα	<CCα	80.0417	680.62	3
2018	62	397	MT18062-1	50.7813	4.23956	BOD	781.307	461.6	<CCα	0	0	0	461.6	<CCα	<CCα	<CCα	0	<CCα	0	281.937	<CCα	24.2555	<CCα	79.3205	385.513	0	<CCα	<CCα	52.8282	80.306	1761.55	7	0	0	0
2018	74	409	MT18074-1	50.9779	3.61331	BOT	1251.52	118.839	<CCα	0	0	0	118.839	<CCα	0	0	<CCα	<CCα	<CCα	<CCα	<CCα	<CCα	<CCα	<CCα	0	0	<CCα	0	<CCα	82.6124	1452.97	3	0	0	0
2018	61	396	MT18061-1A	50.9633	3.61016	BOT	2041.36	237.831	<CCα	0	64.9159	0	302.747	0	<CCα	<CCα	<CCα	<CCα	<CCα	1265.21	0	128.867	<CCα	299.282	1693.36	0	<CCα	<CCα	485.427	85.6996	4608.6	8	0	0	0
2018	17	352	MT18017-1	50.8354	3.81001	LIE	2087.81	223.235	<CCα	0	43.6904	66.9912	333.916	0	<CCα	0	<CCα	<CCα	<CCα	222.531	<CCα	<CCα	<CCα	0	222.531	0	<CCα	0	141.285	86.3184	2871.86	7	4.69785e-05	0.000466531	4.49422e-06
2016	47	91	MT00043	50.8613	3.57582	BOT	266.177	150.598	<CCα	<CCα	66.9022	0	217.49	<CCα	<CCα	<CCα	<CCα	<CCα	<CCα	<CCα	<CCα	<CCα	<CCα	<CCα	0	<CCα	<CCα	<CCα	81.2633	87.3224	652.263	5
2016	97	94	MT00120	50.7823	2.8351	IEP	565.339	2577.84	<CCα	<CCα	143.335	328.956	3050.11	<CCα	<CCα	<CCα	<CCα	<CCα	<CCα	<CCα	<CCα	<CCα	<CCα	<CCα	0	0	<CCα	<CCα	82.3948	88.6486	3786.51	6
2016	80	112	MT00092	50.8948	5.06764	HAL	571.142	1712.74	<CCα	0	161.534	478.938	2353.2	<CCα	<CCα	0	<CCα	1.46109	<CCα	<CCα	<CCα	<CCα	<CCα	<CCα	0	0	<CCα	<CCα	113.041	92.5507	3131.41	7
2016	28	31	MT00078	51.1515	3.28695	WAT	2234.92	376.539	<CCα	0	96.9361	193.632	667.09	0	<CCα	<CCα	<CCα	<CCα	<CCα	<CCα	0	<CCα	<CCα	<CCα	0	0	<CCα	<CCα	154.198	95.0738	3151.3	6
2016	19	20	MT00064	51.0706	3.49476	DES	1300.54	425.825	<CCα	<CCα	39.437	100.34	565.59	0	<CCα	<CCα	<CCα	<CCα	<CCα	<CCα	0	<CCα	<CCα	<CCα	0	0	<CCα	<CCα	147.728	95.2633	2109.13	6
2016	51	51	MT00068	50.769	3.91464	LIE	681.624	1375.37	<CCα	0	84.9539	219.6	1679.91	<CCα	<CCα	<CCα	<CCα	0	<CCα	<CCα	<CCα	<CCα	<CCα	<CCα	0	0	<CCα	<CCα	216.964	97.2716	2675.78	6
2016	12	150	MT00128	50.9642	2.90109	IEP	1153.36	1194.02	<CCα	0	66.8629	109.95	1370.83	<CCα	<CCα	<CCα	<CCα	1.92162	<CCα	<CCα	0	<CCα	<CCα	<CCα	0	0	<CCα	<CCα	64.4381	97.3812	2687.94	7
2016	58	174	MT00114	51.4358	4.81075	OTU	449.393	174.676	<CCα	0	0	0	174.67	<CCα	<CCα	0	<CCα	<CCα	<CCα	<CCα	<CCα	<CCα	<CCα	<CCα	0	0	<CCα	<CCα	136.836	98.0737	858.978	4
2016	26	77	MT00123	50.9757	2.75985	IEP	1122.52	199.957	<CCα	<CCα	41.8761	0	241.82	<CCα	<CCα	<CCα	<CCα	<CCα	<CCα	46.4681	0	<CCα	<CCα	<CCα	46.46	0	<CCα	<CCα	118.895	102.647	1632.36	6
2018	10	345	MT18010-1	51.3704	4.50684	EMB	1900.53	<CCα	<CCα	0	0	0	0	0	<CCα	<CCα	<CCα	<CCα	<CCα	87.6347	<CCα	<CCα	<CCα	0	87.6347	0	<CCα	0	285.182	106.261	2379.6	4	2.8611e-05	0.000509649	8.82426e-06
2016	8	136	MT00066	50.7728	4.15449	BOD	760.78	1475.51	<CCα	0	79.2558	177.802	1732.55	<CCα	<CCα	<CCα	<CCα	<CCα	<CCα	<CCα	<CCα	<CCα	0	<CCα	0	0	<CCα	<CCα	72.1173	106.546	2672.01	6
2018	100	434	MT18100-1	51.0579	3.0348	BEI	1937.14	105.015	<CCα	0	0	0	105.015	0	<CCα	<CCα	<CCα	0	<CCα	<CCα	<CCα	<CCα	<CCα	<CCα	0	0	<CCα	0	477.431	106.929	2626.51	4	0	0	0
2016	18	156	MT00097	50.7844	3.2617	BEI	671.913	455.492	<CCα	<CCα	64.6214	122.846	642.95	<CCα	<CCα	<CCα	<CCα	<CCα	<CCα	<CCα	<CCα	<CCα	<CCα	<CCα	0	0	<CCα	0	104.399	110.639	1529.91	6
2018	47	382	MT18047-1	50.8613	3.57582	BOT	646.999	142.892	<CCα	161.606	75.5446	0	218.437	0	<CCα	0	<CCα	<CCα	<CCα	1026.54	<CCα	98.4122	<CCα	330.57	1455.52	0	<CCα	0	0	112.231	2594.79	8
2017	13	226	MT17013-1	50.9927	2.67052	KOK	178.296	185.396	<CCα	<CCα	0	0	185.396	0	<CCα	0	<CCα	0	<CCα	361.048	<CCα	41.5519	<CCα	93.8736	496.474	0	<CCα	<CCα	<CCα	116.455	976.62	6	0.000283203	5.8559e-05	0.000168935
2017	14	227	MT17014-1	51.2928	5.05572	OTU	549.721	232.074	<CCα	<CCα	0	0	232.074	0	<CCα	<CCα	<CCα	0	36.1544	<CCα	<CCα	<CCα	<CCα	<CCα	0	0	<CCα	<CCα	497.111	120.089	1435.15	5	8.5348e-05	0.000168935	5.8559e-05
2018	5	340	MT18005-1	51.2368	3.71222	WAT	2147.86	196.571	<CCα	0	0	0	196.571	0	<CCα	<CCα	<CCα	<CCα	<CCα	116.199	24.0694	<CCα	<CCα	26.9465	143.145	0	<CCα	0	195.115	122.255	2829.01	7	4.60307e-05	0	0
2016	52	168	MT00051	51.0193	2.93989	BEI	229.617	217.444	<CCα	0	0	0	217.44	<CCα	<CCα	<CCα	<CCα	<CCα	<CCα	70.2369	<CCα	<CCα	<CCα	<CCα	70.23	<CCα	<CCα	<CCα	58.6267	122.417	698.341	5
2016	92	196	MT00131	50.9678	3.09225	BEI	1243.27	98.997	<CCα	<CCα	17.6248	0	116.61	<CCα	<CCα	<CCα	<CCα	0	<CCα	<CCα	<CCα	<CCα	<CCα	<CCα	0	0	<CCα	<CCα	0	125.161	1485.05	4
2017	95	307	MT17095-1	51.3979	4.88147	OTU	1066.19	413.523	<CCα	0	0	0	413.523	0	<CCα	0	0	0	0	0	<CCα	<CCα	<CCα	<CCα	0	0	<CCα	0	361.754	125.417	1966.88	4	0.46932	0.0445043	8.78637e-05
2018	90	424	MT18090-1	51.149	5.43111	HAL	932.764	132.427	<CCα	0	0	0	132.427	0	<CCα	0	<CCα	<CCα	<CCα	<CCα	0	<CCα	<CCα	<CCα	0	<CCα	<CCα	0	2791.64	125.596	3982.43	4	0	0	0
2018	15	350	MT18015-1	51.3886	4.52443	EMB	936.595	<CCα	<CCα	0	0	0	0	0	<CCα	<CCα	<CCα	<CCα	24.7337	0	<CCα	<CCα	<CCα	0	0	0	<CCα	0	0	126.172	1087.5	3	0.000128632	0.000611723	1.78409e-06
2016	54	170	MT00112	51.3889	4.76788	OTU	1190.17	213.678	<CCα	<CCα	35.9178	61.7936	311.37	<CCα	<CCα	0	<CCα	<CCα	<CCα	<CCα	<CCα	<CCα	0	<CCα	0	0	<CCα	<CCα	174.775	128.242	1804.58	6
2016	31	37	MT00094	50.9123	3.5513	BOT	921.083	300.374	<CCα	<CCα	39.2591	72.9303	412.55	0	<CCα	<CCα	<CCα	<CCα	0	<CCα	0	<CCα	<CCα	<CCα	0	0	<CCα	<CCα	186.27	136.178	1656.09	6
2016	30	35	MT00080	51.1752	3.33848	WAT	946.769	432.296	<CCα	0	84.8647	150.787	667.93	<CCα	<CCα	<CCα	<CCα	0	<CCα	<CCα	0	<CCα	<CCα	<CCα	0	0	<CCα	<CCα	439.432	137.801	2191.95	6
2017	81	293	MT17081-1	51.2604	5.3688	OTU	261.13	215.28	<CCα	<CCα	0	0	215.28	0	<CCα	0	<CCα	<CCα	<CCα	<CCα	<CCα	<CCα	<CCα	<CCα	0	0	<CCα	<CCα	0	142.304	618.714	3	6.73874e-05	9.70993	3.45867e-05
2017	29	242	MT17029-1	51.1731	3.3809	WAT	210.532	107.957	<CCα	0	<CCα	0	107.957	0	<CCα	0	<CCα	<CCα	<CCα	<CCα	<CCα	<CCα	<CCα	<CCα	0	0	<CCα	<CCα	0	146.132	464.62	3	3.18881e-05	0.000113339	6.39638e-07
2017	48	261	MT17048-1	51.0567	2.96334	BEI	310.642	308.063	<CCα	0	0	94.4489	402.511	0	<CCα	0	0	<CCα	<CCα	<CCα	<CCα	<CCα	<CCα	<CCα	0	0	<CCα	0	0	148.322	861.475	4	0	0.000974074	2.03876e-05
2017	83	295	MT17083-1	50.8144	4.16379	BOD	1660.06	394.41	<CCα	0	0	61.3153	455.726	0	<CCα	<CCα	<CCα	<CCα	<CCα	<CCα	<CCα	<CCα	<CCα	<CCα	0	0	<CCα	<CCα	378.402	148.774	2642.96	5	0.000362209	0.00884294	2.1371e-05
2017	42	255	MT17042-1	51.2172	3.76448	WAT	159.135	65.3571	<CCα	<CCα	<CCα	<CCα	65.3571	0	<CCα	<CCα	<CCα	<CCα	<CCα	<CCα	<CCα	<CCα	<CCα	<CCα	0	0	<CCα	0	0	150.348	374.84	3	0	0.00143508	2.23331e-06
2018	52	387	MT18052-1	51.0193	2.93989	BEI	782.146	337.517	<CCα	<CCα	0	0	337.517	0	0	0	<CCα	0	<CCα	140.245	0	0	<CCα	0	140.245	0	<CCα	FOUT	0	154.599	1414.51	4	0.000283295	0.000929879	1.46947e-05
2016	82	192	MT00088	51.1306	5.63389	UIK	324.858	278.171	<CCα	0	25.1083	43.5736	346.84	<CCα	<CCα	0	<CCα	0	0	FOUT	0	FOUT	FOUT	FOUT	0	0	<CCα	<CCα	0	156.469	828.18	5
2016	11	16	MT00102	51.138	4.49941	EMB	309.535	259.169	<CCα	<CCα	0	98.0033	357.16	0	<CCα	0	<CCα	<CCα	<CCα	<CCα	16.8488	<CCα	<CCα	<CCα	0	0	<CCα	<CCα	371.389	156.696	1211.64	6
2017	32	245	MT17032-1	51.0819	3.48547	DES	253.203	366.959	<CCα	0	0	0	366.959	0	<CCα	<CCα	<CCα	2.34197	<CCα	<CCα	<CCα	<CCα	<CCα	<CCα	0	0	<CCα	<CCα	0	160.518	783.021	4	0.000220156	0.0048863	2.75913e-06
2016	60	114	MT00086	51.168	5.54608	UIK	229.454	483.113	<CCα	0	0	51.9549	535.06	<CCα	<CCα	<CCα	<CCα	0	0	FOUT	0	FOUT	FOUT	FOUT	0	0	<CCα	<CCα	0	169.133	933.655	4
2016	15	106	MT00104	51.3886	4.52443	EMB	355.42	291.922	<CCα	<CCα	86.2864	108.084	486.28	<CCα	<CCα	<CCα	<CCα	<CCα	<CCα	<CCα	<CCα	<CCα	<CCα	<CCα	0	0	<CCα	<CCα	215.099	169.759	1226.57	6
2016	37	104	MT00108	51.3946	4.63124	OTU	323.692	589.389	<CCα	0	62.777	150.755	802.9	<CCα	<CCα	0	<CCα	<CCα	<CCα	<CCα	<CCα	<CCα	<CCα	<CCα	0	0	<CCα	<CCα	99.3359	170.832	1396.78	6
2018	81	415	MT18081-1	51.2604	5.3688	OTU	1046.41	130.803	<CCα	<CCα	1046.78	0	1177.59	0	<CCα	0	<CCα	<CCα	<CCα	<CCα	<CCα	<CCα	<CCα	<CCα	0	0	<CCα	0	504.515	171.307	2899.81	5	0	0	0
2018	43	378	MT18043-1	51.1946	3.1286	BEI	470.102	362.67	<CCα	0	31.2215	158.878	552.769	0	<CCα	0	<CCα	<CCα	<CCα	0	0	<CCα	<CCα	0	0	<CCα	<CCα	FOUT	0	171.712	1194.58	5	0.000164902	0.00139	1.92435e-05
2018	19	354	MT18019-1	51.0706	3.49476	DES	306.925	<CCα	<CCα	0	0	0	0	0	<CCα	0	<CCα	<CCα	<CCα	0	<CCα	<CCα	<CCα	0	0	0	<CCα	0	117.749	175.744	600.418	3	2.15374e-05	0.00179397	1.01538e-05
2018	53	388	MT18053-1	50.9447	3.96693	BOT	1602.06	524.334	<CCα	0	117.119	0	641.453	0	<CCα	0	<CCα	0	58.9065	681.469	83.2558	44.5199	<CCα	208.036	934.025	208.85	<CCα	FOUT	0	176.367	3704.92	10	0.00094127	0.0245895	3.97643e-05
2018	4	339	MT18004-1	51.2119	4.91672	OTU	1031.44	372.64	<CCα	0	0	0	372.64	0	<CCα	<CCα	<CCα	<CCα	0	32.241	<CCα	<CCα	<CCα	0	32.241	0	<CCα	0	194.511	184.675	1815.51	5	0.000136368	0.00319499	9.20452e-06
2018	88	422	MT18088-1	50.7505	4.00341	LIE	1077.55	209.5	<CCα	0	0	0	209.5	0	<CCα	0	<CCα	5.19977	0	102.57	0	<CCα	<CCα	<CCα	102.57	0	<CCα	0	684.256	188.249	2267.32	6	0	0	0
2018	83	417	MT18083-1	50.8144	4.16379	BOD	1321.38	266.498	<CCα	0	148.817	183.274	598.59	0	<CCα	0	<CCα	0	<CCα	100.532	<CCα	<CCα	<CCα	52.8425	153.374	0	<CCα	0	0	189.116	2262.46	7	0	0	0
2016	27	96	MT00099	50.8684	3.10597	BEI	614.662	92.6878	<CCα	0	10.2486	0	102.92	<CCα	<CCα	<CCα	<CCα	<CCα	<CCα	<CCα	0	<CCα	<CCα	<CCα	0	0	<CCα	<CCα	156.142	190.544	1064.28	5
2016	10	100	MT00101	51.3704	4.50684	EMB	785.959	206.887	<CCα	<CCα	47.5995	64.5885	319.05	0	0	0	<CCα	<CCα	<CCα	<CCα	<CCα	<CCα	<CCα	<CCα	0	0	<CCα	<CCα	115.596	195.525	1416.16	6
2018	49	384	MT18049-1	50.8387	2.79612	IEP	812.705	802.62	<CCα	0	156.458	219.701	1178.78	0	<CCα	0	0	14.9468	0	4330.52	<CCα	259.574	<CCα	1239.05	5829.15	0	<CCα	FOUT	273.683	199.703	8308.97	10	0.00444766	0.0232045	0
2018	92	426	MT18092-1	50.9678	3.09225	BEI	2409.46	71.3948	<CCα	0	0	0	71.3948	0	<CCα	0	<CCα	0	<CCα	220.72	<CCα	<CCα	<CCα	<CCα	220.72	104.808	<CCα	24.5863	0	200.864	3031.83	6	0	0	0.000268136
2018	51	386	MT18051-1	50.769	3.91464	LIE	1491.29	162.907	<CCα	0	0	0	162.907	0	<CCα	0	<CCα	6.82886	<CCα	852.447	115.796	58.1394	<CCα	225.136	1135.72	0	<CCα	FOUT	585.469	205.232	3703.24	9	1.28773e-05	0.00063372	1.59918e-05
2016	43	45	MT00081	51.1946	3.1286	BEI	614.549	434.628	<CCα	<CCα	80.599	139.338	654.54	0	<CCα	0	<CCα	<CCα	<CCα	<CCα	<CCα	<CCα	<CCα	<CCα	0	0	<CCα	0	93.6471	205.753	1568.51	6
2016	98	204	MT00089	51.1002	5.74318	UIK	1079.14	347.918	<CCα	0	28.9707	0	376.88	0	<CCα	0	<CCα	1.73671	0	FOUT	0	FOUT	FOUT	FOUT	0	0	<CCα	0	59.0245	207.512	1724.3	6
2018	91	425	MT18091-1	50.9819	2.69052	KOK	1397.6	194.961	<CCα	0	0	0	194.961	0	<CCα	<CCα	<CCα	<CCα	<CCα	88.1592	<CCα	<CCα	<CCα	<CCα	88.1592	0	<CCα	<CCα	0	212.246	1892.96	4	0	0	0
2016	67	146	MT00090	50.831	3.42979	BEI	967.693	2777.42	<CCα	0	52.5801	116.969	2946.95	<CCα	<CCα	0	<CCα	4.10561	<CCα	<CCα	0	<CCα	0	<CCα	0	0	<CCα	<CCα	0	232.633	4151.4	6
2018	46	381	MT18046-1	51.0348	3.06258	BEI	606.556	380.565	<CCα	0	0	0	380.565	0	<CCα	0	<CCα	<CCα	<CCα	85.8487	0	<CCα	<CCα	0	85.8487	<CCα	<CCα	FOUT	0	233.348	1306.32	4	0	0.000761444	1.20427e-05
2018	102	435	MT18102-1	50.8348	3.46447	BOT	1008.55	183.975	<CCα	0	0	0	183.975	0	0	<CCα	<CCα	0	0	<CCα	<CCα	<CCα	<CCα	<CCα	0	0	<CCα	0	0	235.76	1428.29	3	0	0	0
2018	95	429	MT18095-1	51.3979	4.88147	OTU	645.661	<CCα	<CCα	68.5745	0	0	0	0	<CCα	<CCα	<CCα	0	<CCα	<CCα	121.581	<CCα	<CCα	<CCα	0	0	<CCα	<CCα	2066.93	282.036	3184.78	5	0	0	0
2016	55	172	MT00113	51.3797	4.74751	OTU	93.1215	355.251	<CCα	0	39.9637	64.9389	460.14	<CCα	<CCα	<CCα	<CCα	<CCα	0	<CCα	0	<CCα	<CCα	<CCα	0	0	<CCα	<CCα	52.1644	283.662	889.102	6
2018	56	391	MT18056-1	51.1124	3.96146	DES	343.485	121.277	<CCα	0	0	0	121.277	0	<CCα	<CCα	<CCα	0	0	50.6729	0	<CCα	<CCα	0	50.6729	126.413	<CCα	FOUT	<CCα	293.276	935.124	5	1.05812e-05	0.00932185	0
2017	56	269	MT17056-1	51.1124	3.96146	DES	376.186	464.922	<CCα	0	93.4979	158.006	716.426	0	<CCα	0	<CCα	<CCα	<CCα	<CCα	<CCα	<CCα	<CCα	<CCα	0	0	<CCα	0	530.74	301.868	1925.22	6	0.000178463	0.000493761	3.44469e-05
2017	102	313	MT17102-1	50.8348	3.46447	BOT	236.105	190.26	<CCα	0	0	0	190.26	0	<CCα	0	<CCα	<CCα	<CCα	<CCα	<CCα	<CCα	<CCα	<CCα	0	0	<CCα	<CCα	0	320.822	747.188	3	0	3.5207e-06	0.000619804
2018	98	432	MT18098-1	51.1002	5.74318	UIK	1442.89	116.463	<CCα	0	0	0	116.463	0	<CCα	0	0	<CCα	0	54.0032	<CCα	<CCα	<CCα	<CCα	54.0032	209.82	<CCα	0	0	328.5	2151.68	5	0	0	0
2017	105	316	MT17105-1	51.1237	3.95479	DES	326.982	376.75	<CCα	<CCα	136.772	0	513.522	0	<CCα	0	<CCα	0	30.4326	<CCα	<CCα	<CCα	<CCα	<CCα	0	0	<CCα	0	275.442	331.063	1477.44	6	0	7.44882e-05	1.82844e-05
2018	28	363	MT18028-1	51.1515	3.28695	WAT	481.367	<CCα	<CCα	0	0	0	0	0	<CCα	0	<CCα	<CCα	<CCα	169.935	0	<CCα	<CCα	0	169.935	0	<CCα	<CCα	0	349.573	1000.88	3	0.000127914	0.00123765	9.52233e-06
2016	95	200	MT00118	51.3979	4.88147	OTU	475.439	195.996	<CCα	0	33.1332	0	229.12	<CCα	0	0	<CCα	<CCα	0	FOUT	0	FOUT	FOUT	FOUT	0	0	<CCα	0	247.873	357.22	1309.66	5
2016	81	190	MT00087	51.2604	5.3688	OTU	368.02	105.999	<CCα	0	0	0	105.99	0	<CCα	0	0	0	0	FOUT	<CCα	FOUT	FOUT	FOUT	0	0	<CCα	0	0	377.796	851.814	3
2018	22	357	MT18022-1	50.8071	3.67958	LIE	1434.94	261.466	<CCα	0	0	0	261.466	0	<CCα	0	0	<CCα	<CCα	409.609	81.0238	44.5108	<CCα	111.124	565.244	0	<CCα	<CCα	161.023	378.373	2882.07	8	0.000273428	0.000531709	2.31677e-06
2018	23	358	MT18023-1	50.9538	3.38984	BEI	453.129	<CCα	<CCα	0	0	0	0	0	<CCα	0	0	<CCα	<CCα	1388.18	0	132.24	<CCα	482.339	2002.76	0	<CCα	0	496.561	392.613	3345.06	6	0.000217348	0.122101	2.31677e-06
2018	26	361	MT18026-1	50.9757	2.75985	IEP	474.605	626.56	<CCα	0	0	0	626.56	0	<CCα	<CCα	<CCα	0	<CCα	74.1938	<CCα	<CCα	<CCα	0	74.1938	0	<CCα	0	135.645	396.581	1707.59	5	3.00987e-05	0	5.52629e-07
2016	42	43	MT00049	51.2172	3.76448	WAT	722.374	409.074	<CCα	0	71.6943	0	480.76	<CCα	<CCα	<CCα	<CCα	<CCα	<CCα	<CCα	<CCα	<CCα	<CCα	<CCα	0	<CCα	<CCα	<CCα	97.7764	424.256	1725.17	5
2018	82	416	MT18082-1	51.1306	5.63389	UIK	903.312	<CCα	<CCα	<CCα	0	0	0	0	<CCα	<CCα	<CCα	<CCα	<CCα	61.1866	31.7586	<CCα	<CCα	<CCα	61.1866	0	<CCα	0	0	431.437	1427.7	4	0	0	0
2016	32	39	MT00040	51.0819	3.48547	DES	299.149	127.927	<CCα	0	0	0	127.92	<CCα	<CCα	0	<CCα	<CCα	<CCα	<CCα	<CCα	<CCα	<CCα	<CCα	0	25.0872	<CCα	<CCα	0	452.855	905.018	4
2016	5	10	MT00076	51.2368	3.71222	WAT	696.02	104.433	<CCα	0	0	46.7717	151.2	<CCα	<CCα	0	<CCα	0	<CCα	<CCα	<CCα	<CCα	<CCα	<CCα	0	0	<CCα	<CCα	57.4806	459.174	1363.88	5
2018	105	438	MT18105-1	51.1237	3.95479	DES	1537.05	154.22	<CCα	0	0	0	154.22	0	<CCα	0	0	5.19346	<CCα	261.948	0	<CCα	<CCα	82.8332	344.782	0	<CCα	0	1196.57	470.764	3708.58	7	0	0	0
2016	14	152	MT00103	51.2928	5.05572	OTU	1211.77	860.899	<CCα	0	56.1124	128.512	1045.51	<CCα	<CCα	0	<CCα	0	0	FOUT	0	FOUT	FOUT	FOUT	0	0	<CCα	0	248.962	477.198	2983.45	6
2018	32	367	MT18032-1	51.0819	3.48547	DES	1479.22	130.298	<CCα	0	0	0	130.298	0	<CCα	<CCα	<CCα	<CCα	<CCα	0	<CCα	<CCα	<CCα	0	0	0	<CCα	0	647.613	494.743	2751.87	4	0	6.22735e-05	7.43957e-06
2016	29	33	MT00079	51.1731	3.3809	WAT	410.163	174.852	<CCα	0	0	38.4618	213.31	<CCα	<CCα	<CCα	<CCα	0	<CCα	<CCα	<CCα	<CCα	<CCα	<CCα	0	0	<CCα	<CCα	125.725	525.037	1274.24	5
2017	31	244	MT17031-1	50.9123	3.5513	BOT	770.992	2408.87	<CCα	<CCα	179.813	519.63	3108.32	0	<CCα	<CCα	<CCα	1.36405	<CCα	<CCα	<CCα	<CCα	<CCα	<CCα	0	0	<CCα	30.422	1411.95	597.507	5920.55	8
2018	94	428	MT18094-1	50.942	3.53431	BOT	1002.81	81.3317	<CCα	0	0	0	81.3317	0	<CCα	0	<CCα	0	<CCα	497.426	0	37.2917	<CCα	96.8196	631.537	0	<CCα	15.9253	0	686.476	2418.08	7	0	0	0
2016	35	118	MT00107	51.4913	4.76663	OTU	2095.06	139.241	<CCα	0	29.7097	89.7382	258.67	<CCα	<CCα	<CCα	<CCα	<CCα	<CCα	<CCα	<CCα	<CCα	<CCα	<CCα	0	0	<CCα	0	1085.57	714.13	4153.45	6
2016	45	162	MT00085	51.2699	5.5397	OTU	270.868	216.49	<CCα	0	34.3639	69.9473	320.79	<CCα	<CCα	0	<CCα	<CCα	0	FOUT	0	FOUT	FOUT	FOUT	0	0	<CCα	0	243.918	718.344	1553.93	6
2016	99	206	MT00096	50.7912	3.3339	BEI	1640.99	263.147	<CCα	<CCα	42.2051	129.955	435.29	<CCα	<CCα	<CCα	<CCα	2.16071	<CCα	<CCα	<CCα	<CCα	<CCα	<CCα	0	0	<CCα	<CCα	87.22	741.817	2907.5	7
2018	30	365	MT18030-1	51.1752	3.33848	WAT	1710.31	215.023	<CCα	0	0	0	215.023	0	<CCα	0	<CCα	0	0	43.9138	<CCα	<CCα	<CCα	0	43.9138	0	<CCα	<CCα	0	943.375	2912.62	5	0	0.00500406	1.29389e-05
2017	90	302	MT17090-1	51.149	5.43111	HAL	222.859	337.411	<CCα	<CCα	0	150.816	488.227	0	<CCα	<CCα	<CCα	<CCα	<CCα	<CCα	<CCα	<CCα	<CCα	<CCα	0	202.495	<CCα	<CCα	406.358	989.993	2309.93	6
2017	39	252	MT17039-1	51.2642	4.89652	OTU	251.197	888.691	<CCα	0	0	0	888.691	0	<CCα	<CCα	<CCα	<CCα	<CCα	<CCα	<CCα	<CCα	<CCα	<CCα	0	0	<CCα	0	437.272	1041.94	2619.1	4	0.000725609	3.45021e-05	1.62574e-06
2018	106	459	MT18106-1	51.2195	5.02558	OTU	314.734	133.583	<CCα	0	0	0	133.583	0	<CCα	<CCα	<CCα	<CCα	208.618	<CCα	<CCα	<CCα	<CCα	<CCα	0	452.799	204.814	0	0	1239.64	2554.19	6	0	0	0
2018	24	359	MT18024-1	51.2219	3.66091	WAT	1301.93	741.553	<CCα	0	143.63	248.588	1133.77	0	<CCα	0	<CCα	0	<CCα	98.4892	<CCα	<CCα	<CCα	0	98.4892	0	<CCα	0	0	1252.97	3787.16	6	5.30273e-05	0.00707391	0.000332913
2016	41	120	MT00111	51.4066	5.0096	OTU	739.719	225.966	<CCα	<CCα	46.0828	93.8627	365.9	<CCα	<CCα	0	<CCα	<CCα	0	<CCα	0	<CCα	<CCα	<CCα	0	0	<CCα	<CCα	161.433	1375.06	2642.12	6
2018	103	436	MT18103-1	50.8768	3.40135	BEI	2031.37	939.355	<CCα	0	0	0	939.355	0	0	0	<CCα	0	<CCα	166.406	<CCα	<CCα	<CCα	0	166.406	0	<CCα	0	0	1984.9	5122.03	4	5.5e-05	0	0.000589738
2016	7	14	MT00034	51.2021	3.39416	WAT	131.219	112.706	<CCα	0	47.4427	0	160.14	<CCα	<CCα	0	<CCα	<CCα	<CCα	<CCα	<CCα	<CCα	<CCα	<CCα	0	<CCα	<CCα	<CCα	<CCα	<CCα	291.367	3
2016	93	87	MT00039	51.1254	3.44129	WAT	283.233	63.4728	<CCα	<CCα	0	0	63.47	<CCα	<CCα	0	<CCα	<CCα	<CCα	<CCα	<CCα	<CCα	<CCα	<CCα	0	<CCα	<CCα	<CCα	<CCα	<CCα	346.705	2
2016	105	212	MT00056	51.1237	3.95479	DES	273.912	102.242	<CCα	0	0	0	102.24	<CCα	<CCα	0	0	<CCα	<CCα	<CCα	<CCα	<CCα	<CCα	<CCα	0	0	<CCα	<CCα	0	<CCα	376.153	2
2016	9	148	MT00057	50.7627	5.86569	UIK	85.8125	<CCα	<CCα	<CCα	<CCα	0	0	<CCα	<CCα	0	<CCα	<CCα	<CCα	<CCα	<CCα	<CCα	<CCα	<CCα	0	<CCα	<CCα	<CCα	<CCα	<CCα	85.8125	1
2016	53	126	MT00059	50.9447	3.96693	BOT	202.186	286.876	<CCα	0	25.6463	80.1389	392.64	0	<CCα	<CCα	<CCα	<CCα	<CCα	<CCα	<CCα	<CCα	<CCα	<CCα	0	<CCα	<CCα	<CCα	50.41	<CCα	645.258	5
2016	17	18	MT00074	50.8354	3.81001	LIE	271.188	1883.28	<CCα	<CCα	95.3446	316.113	2294.72	<CCα	<CCα	<CCα	<CCα	<CCα	<CCα	<CCα	0	<CCα	<CCα	<CCα	0	<CCα	<CCα	0	48.452	<CCα	2614.38	5
2016	59	176	MT00091	50.8214	3.24446	BEI	342.038	836.234	<CCα	0	47.7551	102.568	986.54	<CCα	<CCα	0	<CCα	<CCα	0	<CCα	0	<CCα	<CCα	<CCα	0	0	<CCα	<CCα	<CCα	<CCα	1328.6	4
2016	39	122	MT00109	51.2642	4.89652	OTU	527.506	<CCα	<CCα	<CCα	38.1017	69.8333	107.93	<CCα	<CCα	0	<CCα	<CCα	<CCα	<CCα	<CCα	<CCα	<CCα	<CCα	0	0	<CCα	<CCα	<CCα	<CCα	635.441	3
2016	64	98	MT00115	51.3738	4.55095	EMB	139.591	90.7514	<CCα	0	27.7236	71.2686	189.73	<CCα	<CCα	0	<CCα	<CCα	0	FOUT	0	FOUT	FOUT	FOUT	0	0	<CCα	<CCα	0	<CCα	329.335	4
2016	46	164	MT00130	51.0348	3.06258	BEI	1279.22	207.126	<CCα	0	30.9866	0	238.1	<CCα	<CCα	<CCα	<CCα	2.67569	<CCα	<CCα	<CCα	<CCα	<CCα	<CCα	0	0	<CCα	<CCα	97.8905	<CCα	1617.9	5
2017	1	214	MT17001-1	51.2086	4.28845	NIK	371.368	114.716	<CCα	0	0	0	114.716	0	<CCα	<CCα	<CCα	0.940055	<CCα	<CCα	<CCα	<CCα	<CCα	<CCα	0	0	<CCα	<CCα	246.471	<CCα	733.494	4	0.000121423	0.000135942	0.000134835
2017	9	222	MT17009-1	50.7627	5.86569	UIK	245.046	551.653	<CCα	0	0	43.873	595.526	0	<CCα	<CCα	<CCα	<CCα	<CCα	<CCα	<CCα	<CCα	<CCα	<CCα	0	0	<CCα	<CCα	0	<CCα	840.573	3	0.00142734	2.19001e-06	0.000167441
2017	9	222	MT17009-2	50.7627	5.86569	UIK	460.646	637.35	<CCα	0	0	50.1487	687.499	0	<CCα	<CCα	<CCα	<CCα	<CCα	<CCα	<CCα	<CCα	<CCα	<CCα	0	0	<CCα	<CCα	0	<CCα	1148.14	3	0.0004629	2.0093e-05	1.54761e-05
2017	10	223	MT17010-1	51.3704	4.50684	EMB	921.705	805.554	<CCα	<CCα	87.5492	174.283	1067.39	0	<CCα	<CCα	0	<CCα	<CCα	<CCα	<CCα	<CCα	<CCα	<CCα	0	0	<CCα	<CCα	269.477	<CCα	2258.57	5	0.00108276	1.54761e-05	2.0093e-05
2017	12	225	MT17012-1	50.9642	2.90109	IEP	286.963	189.504	<CCα	<CCα	0	0	189.504	0	<CCα	<CCα	<CCα	<CCα	<CCα	<CCα	<CCα	<CCα	<CCα	<CCα	0	0	<CCα	<CCα	<CCα	<CCα	476.466	2	3.4377e-05	0	1.63826e-06
2017	16	229	MT17016-1	51.1394	5.64178	UIK	334.196	406.738	<CCα	198.016	0	0	406.738	0	<CCα	<CCα	0	0	0	<CCα	<CCα	<CCα	<CCα	<CCα	0	0	<CCα	<CCα	0	<CCα	938.951	3	0.00134754	2.8434e-05	0.000348366
2017	17	230	MT17017-1	50.8354	3.81001	LIE	614.226	939.174	<CCα	0	104.267	208.537	1251.98	0	<CCα	<CCα	<CCα	<CCα	<CCα	<CCα	<CCα	<CCα	<CCα	<CCα	0	0	<CCα	<CCα	137.323	<CCα	2003.53	5	0.00421709	0.00035181	0.000134459
2017	18	231	MT17018-1	50.7844	3.2617	BEI	1212.3	113.675	<CCα	213.598	0	<CCα	113.675	0	<CCα	<CCα	<CCα	0	<CCα	475.593	0	50.0624	<CCα	89.7925	615.447	0	<CCα	<CCα	0	<CCα	2155.02	6	0.00119966	0.000134459	0.00035181
2017	38	251	MT17038-1	51.0619	3.39694	BOT	486.685	137.406	<CCα	0	0	0	137.406	0	<CCα	0	0	<CCα	<CCα	<CCα	<CCα	<CCα	<CCα	<CCα	0	0	<CCα	0	0	<CCα	624.092	2	0.000171834	0.000618604	3.00718e-05
2017	40	253	MT17040-1	51.0422	4.2442	BRU	1368.36	163.54	<CCα	<CCα	36.0622	0	199.602	0	<CCα	0	<CCα	0	<CCα	0	<CCα	<CCα	<CCα	<CCα	0	0	<CCα	0	0	<CCα	1567.97	3
2017	63	276	MT17063-1	50.8266	3.92213	LIE	481.681	900.309	<CCα	0	302.113	279.036	1481.46	0	<CCα	0	0	<CCα	49.096	<CCα	<CCα	<CCα	<CCα	<CCα	0	0	<CCα	0	435.017	<CCα	2447.25	6	0.000700938	7.98797e-06	1.72738e-05
2017	64	277	MT17064-1	51.3738	4.55095	EMB	92.6838	68.0871	<CCα	0	0	0	68.0871	0	<CCα	<CCα	<CCα	<CCα	<CCα	<CCα	<CCα	<CCα	<CCα	<CCα	0	0	<CCα	<CCα	<CCα	<CCα	160.771	2	0.000115879	0.0926441	0
2017	71	284	MT17071-1	50.9397	4.13516	BRU	216.859	304.939	<CCα	<CCα	0	0	304.939	0	<CCα	<CCα	<CCα	0	<CCα	<CCα	0	<CCα	<CCα	<CCα	0	0	<CCα	0	0	<CCα	521.799	2	3.45867e-05	0.00325697	4.11541e-06
2017	73	286	MT17073-1	50.9045	3.53622	BOT	545.055	1583.67	<CCα	0	127.214	189.33	1900.22	0	<CCα	0	<CCα	<CCα	<CCα	<CCα	0	<CCα	<CCα	<CCα	0	0	<CCα	<CCα	633.605	<CCα	3078.88	5	7.54125e-06	0.000738978	0.000126826
2017	80	292	MT17080-1	50.8948	5.06764	HAL	69.6784	132.595	<CCα	0	0	85.1803	217.776	0	<CCα	0	<CCα	<CCα	<CCα	57.7589	<CCα	<CCα	<CCα	<CCα	57.7589	0	<CCα	<CCα	0	<CCα	345.213	4	0.000517626	0.00375879	0
2017	82	294	MT17082-1	51.1306	5.63389	UIK	2615.34	767.572	<CCα	0	0	180.766	948.338	0	<CCα	<CCα	<CCα	0	0	<CCα	<CCα	<CCα	<CCα	<CCα	0	0	<CCα	<CCα	645.437	<CCα	4209.12	4	0.000186818	0.00460545	1e-05
2017	84	296	MT17084-1	50.7904	4.1336	BOD	285.021	152.804	<CCα	0	45.1018	106.577	304.483	0	<CCα	0	0	<CCα	<CCα	<CCα	<CCα	<CCα	<CCα	<CCα	0	0	<CCα	<CCα	0	<CCα	589.504	4	0.000592629	2.70089	9.87216e-05
2017	86	298	MT17086-1	51.2241	3.5971	WAT	365.354	285.147	<CCα	0	0	77.615	362.762	0	<CCα	<CCα	0	<CCα	<CCα	<CCα	<CCα	<CCα	<CCα	<CCα	0	0	<CCα	0	0	<CCα	728.117	3	0.000781284	0.901487	2.51162e-05
2017	88	300	MT17088-1	50.7505	4.00341	LIE	302.036	179.408	<CCα	0	0	0	179.408	0	<CCα	0	<CCα	<CCα	<CCα	<CCα	0	<CCα	<CCα	<CCα	0	0	<CCα	<CCα	0	<CCα	481.444	2	6.36141e-05	0.00354711	8.22974e-05
2018	13	348	MT18013-1	50.9927	2.67052	KOK	142.622	65.6822	<CCα	0	0	33.8323	99.5145	0	<CCα	<CCα	<CCα	<CCα	<CCα	543.964	<CCα	44.5768	<CCα	77.633	666.174	0	<CCα	0	<CCα	<CCα	908.311	6	7.847e-06	0	0
2018	36	371	MT18036-1	50.815	5.00617	HAL	216.438	<CCα	<CCα	0	0	0	0	0	<CCα	0	<CCα	<CCα	<CCα	70.3761	<CCα	<CCα	<CCα	0	70.3761	0	<CCα	<CCα	<CCα	<CCα	286.814	2	9.59601e-05	0.000309305	1.00705e-06
2018	37	372	MT18037-1	51.3946	4.63124	OTU	139.614	<CCα	<CCα	0	0	0	0	0	<CCα	0	<CCα	<CCα	<CCα	0	<CCα	<CCα	<CCα	0	0	0	<CCα	0	0	<CCα	139.614	1	0	8.28259e-05	1.00705e-06
2018	38	373	MT18038-1	51.0619	3.39694	BOT	396.296	<CCα	<CCα	0	0	0	0	0	<CCα	0	<CCα	0	<CCα	0	<CCα	<CCα	<CCα	0	0	0	<CCα	0	<CCα	<CCα	396.296	1	9.31593e-05	0.00152389	1.75851e-06
2018	58	393	MT18058-1	51.4358	4.81075	OTU	<CCα	<CCα	<CCα	0	0	0	0	0	<CCα	0	<CCα	<CCα	<CCα	0	<CCα	<CCα	<CCα	0	0	0	<CCα	FOUT	<CCα	<CCα	0	1	0	0	0
2018	60	395	MT18060-1	51.168	5.54608	UIK	63.0792	<CCα	<CCα	<CCα	0	0	0	<CCα	<CCα	0	<CCα	<CCα	<CCα	0	0	<CCα	<CCα	0	0	0	<CCα	FOUT	<CCα	<CCα	63.0792	1	0	0.0212801	3.20499e-06
2018	71	406	MT18071-1	50.9397	4.13516	BRU	209.734	<CCα	<CCα	<CCα	0	0	0	0	<CCα	0	<CCα	<CCα	<CCα	<CCα	<CCα	<CCα	<CCα	<CCα	0	0	<CCα	<CCα	<CCα	<CCα	209.734	1	0	0	0
2018	72	407	MT18072-1	51.1388	3.26783	WAT	1393.01	<CCα	<CCα	0	0	0	0	<CCα	<CCα	0	<CCα	0	<CCα	82.7463	<CCα	<CCα	<CCα	27.5393	110.286	0	<CCα	<CCα	371.282	<CCα	1874.57	4	0	5.58046e-05	6.27431e-05
2018	78	413	MT18078-1	51.1015	3.56073	DES	983.561	<CCα	<CCα	0	0	0	0	<CCα	<CCα	<CCα	<CCα	<CCα	0	58.6747	<CCα	<CCα	<CCα	<CCα	58.6747	<CCα	<CCα	0	81.7611	<CCα	1124	3	0	0.00362469	5.43241e-06
							Nivalenol	Deoxynivalenol	Neosolaniol	Fusarenon-X	3-Acetyl DON	15-Acetyl DON	DON + 3-ADON + 15-ADON	Aflatoxine G2	Aflatoxine G1	Aflatoxine B2	Aflatoxine B1	Diacetoxyscirpenol	Alternariol	Fumonisine B1	T2-toxine	Fumonisine B3	Ochratoxine A	Fumonisine B2	Fumonisins	Alt. metheylether	Sterigmatocystine	Roquefortine C	Zearalenone	Enniatine B	TOTAL
			Number of samples				257	257	257	257	257	257	257	257	257	257	257	257	257	245	257	245	245	245	245	257	257	240	257	257	257
			Incidence			Number	255	220	0	8	108	111	223	0	2	0	0	22	11	70	8	22	0	25	70	14	2	4	128	93	255
						%	0.992218	0.856031	0	0.0311284	0.420233	0.431907	0.867704	0	0.0077821	0	0	0.0856031	0.0428016	0.285714	0.0311284	0.0897959	0	0.102041	0.285714	0.0544747	0.0077821	0.0166667	0.498054	0.361868	0.992218
			Mean concentration (of all samples)				748.698	396.358	0	5.37289	38.0957	64.263	498.712	0	0.0531929	0	0	0.366541	2.58779	106.522	2.11089	7.36721	0	24.3609	138.25	10.4507	0.855872	0.363169	159.696	113.085	1674.13
			Mean concentration (of all samples > 0,1 µg/kg)				754.571	463.018	#DIV/0!	172.604	90.6536	148.789	574.749	#DIV/0!	6.83529	#DIV/0!	#DIV/0!	4.28186	60.4601	372.826	67.8124	82.0439	#DIV/0!	238.736	483.874	191.845	109.98	21.7901	320.641	312.503	1687.26
			Maximum concentration				6776.25	5322.39	0	223.61	1046.78	819.289	6471.85	0	7.63134	0	0	14.9468	208.618	4414.86	121.581	451.198	0	1427.42	6293.48	452.799	204.814	30.422	2791.64	1984.9	13727.6
